# Supplementary material for: Dynamic proteomic and phosphoproteomic atlas of corticostriatal axons in neurodevelopment
Source: eLife. 2022 Oct 14;11:e78847. doi: 10.7554/eLife.78847 (PMC9629834; doi:10.7554/eLife.78847)
Supplement: Figure 1—source data 1. [file elife-78847-fig1-data1.zip]

Archive with 17 entries (16 files):
- Figure1-source data 1/
- __MACOSX/._Figure1-source data 1
- Figure1-source data 1/Figure1_source_data1.pdf
- __MACOSX/Figure1-source data 1/._Figure1_source_data1.pdf
- Figure1-source data 1/figure1_sourcedata_1_figure1e_GenCre.tif
- __MACOSX/Figure1-source data 1/._figure1_sourcedata_1_figure1e_GenCre.tif
- Figure1-source data 1/figure1_sourcedata_1_figure1e_CreInverted.tif
- __MACOSX/Figure1-source data 1/._figure1_sourcedata_1_figure1e_CreInverted.tif
- Figure1-source data 1/figure1_sourcedata_1_figure1e_DIOAPEX.tif
- __MACOSX/Figure1-source data 1/._figure1_sourcedata_1_figure1e_DIOAPEX.tif
- Figure1-source data 1/figure1_sourcedata_1_figure1d.tif
- __MACOSX/Figure1-source data 1/._figure1_sourcedata_1_figure1d.tif
- Figure1-source data 1/figure1_sourcedata_1_figure1b.tif
- __MACOSX/Figure1-source data 1/._figure1_sourcedata_1_figure1b.tif
- Figure1-source data 1/figure1_sourcedata_1_figure1c.tif
- __MACOSX/Figure1-source data 1/._figure1_sourcedata_1_figure1c.tif
- Figure1-source data 1/Icon
