# Supplementary material for: Dynamic proteomic and phosphoproteomic atlas of corticostriatal axons in neurodevelopment
Source: eLife. 2022 Oct 14;11:e78847. doi: 10.7554/eLife.78847 (PMC9629834; doi:10.7554/eLife.78847)
Supplement: Figure 1—figure supplement 1—source data 1. [file elife-78847-fig1-figsupp1-data1.zip]

Archive with 11 entries (10 files):
- Figure1-supplement1-source data 1/
- __MACOSX/._Figure1-supplement1-source data 1
- Figure1-supplement1-source data 1/Figure1_supplement1a_source_data1_offtargets1-10_mouse_83_644_85.tif
- __MACOSX/Figure1-supplement1-source data 1/._Figure1_supplement1a_source_data1_offtargets1-10_mouse_83_644_85.tif
- Figure1-supplement1-source data 1/Figure1_supplement1a_source_data1_offtargets1-10_mouse_74_127_WT.tif
- __MACOSX/Figure1-supplement1-source data 1/._Figure1_supplement1a_source_data1_offtargets1-10_mouse_74_127_WT.tif
- Figure1-supplement1-source data 1/Figure1_supplement1a_source_data1_offtargets1-10_mouse_10_20_126.tif
- __MACOSX/Figure1-supplement1-source data 1/._Figure1_supplement1a_source_data1_offtargets1-10_mouse_10_20_126.tif
- Figure1-supplement1-source data 1/Figure1_supplement1_source_data1.pdf
- __MACOSX/Figure1-supplement1-source data 1/._Figure1_supplement1_source_data1.pdf
- Figure1-supplement1-source data 1/Icon
