# Supplementary material for: Dynamic proteomic and phosphoproteomic atlas of corticostriatal axons in neurodevelopment
Source: eLife. 2022 Oct 14;11:e78847. doi: 10.7554/eLife.78847 (PMC9629834; doi:10.7554/eLife.78847)
Supplement: Figure 2—source data 1. [file elife-78847-fig2-data1.zip]

Archive with 15 entries (14 files):
- Figure2-source data 2/
- __MACOSX/._Figure2-source data 2
- Figure2-source data 2/Figure2_source_data1.pdf
- __MACOSX/Figure2-source data 2/._Figure2_source_data1.pdf
- Figure2-source data 2/figure2_source_data_1_figure2d_streptavidin.tif
- __MACOSX/Figure2-source data 2/._figure2_source_data_1_figure2d_streptavidin.tif
- Figure2-source data 2/figure2_source_data_1_figure2d_REVERT.tif
- __MACOSX/Figure2-source data 2/._figure2_source_data_1_figure2d_REVERT.tif
- Figure2-source data 2/figure2_source_data_1_figure2d_silverstain.PDF
- __MACOSX/Figure2-source data 2/._figure2_source_data_1_figure2d_silverstain.PDF
- Figure2-source data 2/figure2_source_data_1_figure2c_streptavidin.tif
- __MACOSX/Figure2-source data 2/._figure2_source_data_1_figure2c_streptavidin.tif
- Figure2-source data 2/figure2_source_data_1_figure2c_REVERT.tif
- __MACOSX/Figure2-source data 2/._figure2_source_data_1_figure2c_REVERT.tif
- Figure2-source data 2/Icon
