# Supplementary material for: Dynamic proteomic and phosphoproteomic atlas of corticostriatal axons in neurodevelopment
Source: eLife. 2022 Oct 14;11:e78847. doi: 10.7554/eLife.78847 (PMC9629834; doi:10.7554/eLife.78847)
Supplement: Figure 2—figure supplement 1—source data 1. [file elife-78847-fig2-figsupp1-data1.zip]

Archive with 13 entries (12 files):
- Figure2-supplement1-source data 1/
- __MACOSX/._Figure2-supplement1-source data 1
- Figure2-supplement1-source data 1/Figure2_supplement1_source_data1_supplement1b_streptavidin.tif
- __MACOSX/Figure2-supplement1-source data 1/._Figure2_supplement1_source_data1_supplement1b_streptavidin.tif
- Figure2-supplement1-source data 1/Figure2_supplement1_source_data1_supplement1b_REVERT.tif
- __MACOSX/Figure2-supplement1-source data 1/._Figure2_supplement1_source_data1_supplement1b_REVERT.tif
- Figure2-supplement1-source data 1/Figure2_supplement1_source_data1_supplement1a_streptavidin.tif
- __MACOSX/Figure2-supplement1-source data 1/._Figure2_supplement1_source_data1_supplement1a_streptavidin.tif
- Figure2-supplement1-source data 1/Figure2_supplement1_source_data1_supplement1a_REVERT.tif
- __MACOSX/Figure2-supplement1-source data 1/._Figure2_supplement1_source_data1_supplement1a_REVERT.tif
- Figure2-supplement1-source data 1/Figure2_supplement1_source_data1.pdf
- __MACOSX/Figure2-supplement1-source data 1/._Figure2_supplement1_source_data1.pdf
- Figure2-supplement1-source data 1/Icon
